# Supplementary material for: Echocardiographic Detection of Pulmonary Hypertension and Right Ventricular Failure in Infants with Bronchopulmonary Dysplasia: A Survey of the BPD Collaborative
Source: Children (Basel). 2026 May 5;13(5):646. doi: 10.3390/children13050646 (PMC13204351; doi:10.3390/children13050646)
Supplement: Supplementary file 1 [file children-13-00646-s001.zip]

Archive with 1 entries (1 files):
- children-4269598-supplementary.pdf
